# Supplementary material for: How and When Does Outcrossing Occur in the Predominantly Selfing Species Medicago truncatula?
Source: Front Plant Sci. 2021 Feb 17;12:619154. doi: 10.3389/fpls.2021.619154 (PMC7925993; doi:10.3389/fpls.2021.619154)
Supplement: Supplementary Figure 1 — Map of the FR3 population. [file Data_Sheet_1.zip]

Archive with 12 entries (12 files):
- Figure 1.DOCX
- Figure 2.DOCX
- Figure 3.DOCX
- Figure 4.DOCX
- Figure 5.DOCX
- Figure 6.DOCX
- Figure 7.DOCX
- Figure 8.DOCX
- Figure 9.DOCX
- Table 1.DOCX
- Table 2.DOCX
- Table 3.DOCX
